# Supplementary material for: An optogenetic analogue of second-order reinforcement in Drosophila
Source: Biol Lett. 2019 Jul 3;15(7):20190084. doi: 10.1098/rsbl.2019.0084 (PMC6684970; doi:10.1098/rsbl.2019.0084)
Supplement: Table S1 [file rsbl20190084supp5.xlsx]

## Sheet: Figure 1B
Genotypes of cross	Case	Memory Score
MBON-11 x GtACR1	1,1	-9.4697
MBON-11 x GtACR1	1,1	-17.1717
MBON-11 x GtACR1	1,1	-8.76242
MBON-11 x GtACR1	1,1	11.1441
MBON-11 x GtACR1	1,1	-7.55814
MBON-11 x GtACR1	1,2	-1.6835
MBON-11 x GtACR1	1,2	-7.16374
MBON-11 x GtACR1	1,2	-9.33333
MBON-11 x GtACR1	1,2	-7.58808
MBON-11 x GtACR1	1,2	-37.9716
MBON-11 x GtACR1	2,1	-55.5556
MBON-11 x GtACR1	2,1	-1.04167
MBON-11 x GtACR1	2,1	-14.6094
MBON-11 x GtACR1	2,1	-23.3333
MBON-11 x GtACR1	2,2	-25.0399
MBON-11 x GtACR1	2,2	-13.0682
MBON-11 x GtACR1	2,2	-5.50239
MBON-11 x GtACR1	2,2	-21.7308
MBON-11 x GtACR1	3,1	-8.18182
MBON-11 x GtACR1	3,1	-35.7539
MBON-11 x GtACR1	3,1	2.38095
MBON-11 x GtACR1	3,1	-4.97076
MBON-11 x GtACR1	3,2	0.320513
MBON-11 x GtACR1	3,2	-35.566
MBON-11 x GtACR1	3,2	-17.1436
MBON-11 x GtACR1	3,2	-21.0918
MBON-11 x GtACR1	4,1	-14.5933
MBON-11 x GtACR1	4,1	-22.9437
MBON-11 x GtACR1	4,1	-36.0269
MBON-11 x GtACR1	4,1	-59.4276
MBON-11 x GtACR1	4,2	-10.1648
MBON-11 x GtACR1	4,2	9.26724
MBON-11 x GtACR1	4,2	-5.84416
MBON-11 x GtACR1	4,2	-31.6667
MBON-11 x w1118	1,1	0
MBON-11 x w1118	1,1	10.3081
MBON-11 x w1118	1,1	7.17742
MBON-11 x w1118	1,1	9.16667
MBON-11 x w1118	1,2	2.05415
MBON-11 x w1118	1,2	35.3337
MBON-11 x w1118	1,2	-1.25
MBON-11 x w1118	1,2	4.35484
MBON-11 x w1118	2,1	-23.0415
MBON-11 x w1118	2,1	6.27586
MBON-11 x w1118	2,1	2.60989
MBON-11 x w1118	2,1	-8.29308
MBON-11 x w1118	2,2	5.55556
MBON-11 x w1118	2,2	-13.4615
MBON-11 x w1118	2,2	-10.5042
MBON-11 x w1118	2,2	21.8182
MBON-11 x w1118	3,1	14.951
MBON-11 x w1118	3,1	30.303
MBON-11 x w1118	3,1	18.1481
MBON-11 x w1118	3,1	4.72527
MBON-11 x w1118	3,2	58.6269
MBON-11 x w1118	3,2	23.4878
MBON-11 x w1118	3,2	7.8125
MBON-11 x w1118	3,2	11.4894
MBON-11 x w1118	4,1	-36.549
MBON-11 x w1118	4,1	-18.0045
MBON-11 x w1118	4,1	0.891266
MBON-11 x w1118	4,1	-1.68421
MBON-11 x w1118	4,1	47.4359
MBON-11 x w1118	4,2	35.7778
MBON-11 x w1118	4,2	-23.9247
MBON-11 x w1118	4,2	4.11664
MBON-11 x w1118	4,2	-5.35233
MBON-11 x w1118	4,2	11.1111
dG4 x GtACR1	1,1	11.715
dG4 x GtACR1	1,1	9.76431
dG4 x GtACR1	1,1	4.25232
dG4 x GtACR1	1,1	-7.5
dG4 x GtACR1	1,2	5.12821
dG4 x GtACR1	1,2	17.9365
dG4 x GtACR1	1,2	-33.0532
dG4 x GtACR1	1,2	10.3448
dG4 x GtACR1	2,1	-36
dG4 x GtACR1	2,1	-12.8326
dG4 x GtACR1	2,1	-3.57345
dG4 x GtACR1	2,1	2.95455
dG4 x GtACR1	2,1	-3.45314
dG4 x GtACR1	2,2	-3.42105
dG4 x GtACR1	2,2	6.66667
dG4 x GtACR1	2,2	-24.7917
dG4 x GtACR1	2,2	7.01357
dG4 x GtACR1	3,1	-1.51803
dG4 x GtACR1	3,1	2.71493
dG4 x GtACR1	3,1	8.33333
dG4 x GtACR1	3,1	14.8023
dG4 x GtACR1	3,2	5.17758
dG4 x GtACR1	3,2	38.3333
dG4 x GtACR1	3,2	5.52585
dG4 x GtACR1	3,2	2.5641
dG4 x GtACR1	4,1	-18.4444
dG4 x GtACR1	4,1	-23.8043
dG4 x GtACR1	4,1	13.7363
dG4 x GtACR1	4,1	29.1176
dG4 x GtACR1	4,2	0.965517
dG4 x GtACR1	4,2	-23.419
dG4 x GtACR1	4,2	5.6551
dG4 x GtACR1	4,2	3.15315
dG4 x GtACR1	4,2	-1.52505

## Sheet: Figure 1C
Genotypes of cross	Case	Memory Score
MBON-11 x GtACR1	1,1	-51.9426
MBON-11 x GtACR1	1,1	-14.1337
MBON-11 x GtACR1	1,1	-13.3224
MBON-11 x GtACR1	1,2	-32.2222
MBON-11 x GtACR1	1,2	-18.322
MBON-11 x GtACR1	1,2	-19.7712
MBON-11 x GtACR1	2,1	-29.697
MBON-11 x GtACR1	2,1	-48.1579
MBON-11 x GtACR1	2,1	-24.8639
MBON-11 x GtACR1	2,2	7.47801
MBON-11 x GtACR1	2,2	-17.9487
MBON-11 x GtACR1	2,2	1.9774
MBON-11 x GtACR1	3,1	-15.6931
MBON-11 x GtACR1	3,1	-7.64944
MBON-11 x GtACR1	3,1	-36.1616
MBON-11 x GtACR1	3,2	-3.48348
MBON-11 x GtACR1	3,2	4.79512
MBON-11 x GtACR1	3,2	-8.35749
MBON-11 x GtACR1	4,1	-27.6018
MBON-11 x GtACR1	4,1	-12.8571
MBON-11 x GtACR1	4,2	-26.2267
MBON-11 x GtACR1	4,2	-35.1634
MBON-11 x w1118	1,1	1.81818
MBON-11 x w1118	1,1	0.636364
MBON-11 x w1118	1,1	6.9403
MBON-11 x w1118	1,2	51.8648
MBON-11 x w1118	1,2	4.83631
MBON-11 x w1118	2,1	7.5493
MBON-11 x w1118	2,1	-1.2334
MBON-11 x w1118	2,1	10.7331
MBON-11 x w1118	2,2	-4.72222
MBON-11 x w1118	2,2	7.54808
MBON-11 x w1118	3,1	13.0524
MBON-11 x w1118	3,1	3.27869
MBON-11 x w1118	3,1	-4.47761
MBON-11 x w1118	3,2	-11.2121
MBON-11 x w1118	3,2	23.6325
MBON-11 x w1118	4,1	5.11364
MBON-11 x w1118	4,2	36.0714
dG4 x GtACR1	1,1	-2.39651
dG4 x GtACR1	1,1	-6.66667
dG4 x GtACR1	1,2	8.02969
dG4 x GtACR1	1,2	-32.0513
dG4 x GtACR1	1,2	-0.988142
dG4 x GtACR1	2,1	14.5995
dG4 x GtACR1	2,1	15.3509
dG4 x GtACR1	2,2	4.91071
dG4 x GtACR1	2,2	9.3985
dG4 x GtACR1	2,2	3.40557
dG4 x GtACR1	3,1	8.73016
dG4 x GtACR1	3,1	29.6086
dG4 x GtACR1	3,2	-9.93789
dG4 x GtACR1	3,2	24.2353
dG4 x GtACR1	3,2	10.3419
dG4 x GtACR1	4,1	19.9426
dG4 x GtACR1	4,2	13.587

## Sheet: Figure 2A
Genotypes of cross	Case	Memory Score
MBON-11 x ChR2-XXL	1,1	10.2431
MBON-11 x ChR2-XXL	1,1	21.8211
MBON-11 x ChR2-XXL	1,1	38.7879
MBON-11 x ChR2-XXL	1,1	81.7512
MBON-11 x ChR2-XXL	1,1	49.7649
MBON-11 x ChR2-XXL	1,1	34.3537
MBON-11 x ChR2-XXL	1,1	34.2687
MBON-11 x ChR2-XXL	1,1	28.438
MBON-11 x ChR2-XXL	1,1	3.33333
MBON-11 x ChR2-XXL	1,1	2.15924
MBON-11 x ChR2-XXL	1,1	27.381
MBON-11 x ChR2-XXL	1,1	22.7235
MBON-11 x ChR2-XXL	1,1	35.5204
MBON-11 x ChR2-XXL	1,2	11.3636
MBON-11 x ChR2-XXL	1,2	-6.12745
MBON-11 x ChR2-XXL	1,2	19.617
MBON-11 x ChR2-XXL	1,2	8.03289
MBON-11 x ChR2-XXL	1,2	34.0597
MBON-11 x ChR2-XXL	1,2	25.0392
MBON-11 x ChR2-XXL	1,2	9.55711
MBON-11 x ChR2-XXL	1,2	17.0732
MBON-11 x ChR2-XXL	1,2	25.641
MBON-11 x ChR2-XXL	1,2	28.5714
MBON-11 x ChR2-XXL	2,1	29.212
MBON-11 x ChR2-XXL	2,1	-4.17391
MBON-11 x ChR2-XXL	2,1	-6.58049
MBON-11 x ChR2-XXL	2,1	-7.21562
MBON-11 x ChR2-XXL	2,1	9.25926
MBON-11 x ChR2-XXL	2,1	-12.6847
MBON-11 x ChR2-XXL	2,1	8.92857
MBON-11 x ChR2-XXL	2,1	-6.01758
MBON-11 x ChR2-XXL	2,2	-2.60163
MBON-11 x ChR2-XXL	2,2	20.098
MBON-11 x ChR2-XXL	2,2	51.9444
MBON-11 x ChR2-XXL	2,2	16.9697
MBON-11 x ChR2-XXL	2,2	6.45467
MBON-11 x ChR2-XXL	2,2	1.0728
MBON-11 x ChR2-XXL	2,2	28.1923
MBON-11 x ChR2-XXL	2,2	16.8056
MBON-11 x ChR2-XXL	3,1	39.7436
MBON-11 x ChR2-XXL	3,1	33.5183
MBON-11 x ChR2-XXL	3,1	23.0519
MBON-11 x ChR2-XXL	3,1	71.2121
MBON-11 x ChR2-XXL	3,1	52.2807
MBON-11 x ChR2-XXL	3,1	50.947
MBON-11 x ChR2-XXL	3,1	3.97727
MBON-11 x ChR2-XXL	3,1	34.0741
MBON-11 x ChR2-XXL	3,2	24.3605
MBON-11 x ChR2-XXL	3,2	18.599
MBON-11 x ChR2-XXL	3,2	35.6585
MBON-11 x ChR2-XXL	3,2	46.8443
MBON-11 x ChR2-XXL	3,2	33.8415
MBON-11 x ChR2-XXL	3,2	43.5065
MBON-11 x ChR2-XXL	3,2	-19.6839
MBON-11 x ChR2-XXL	3,2	34.2657
MBON-11 x ChR2-XXL	4,1	-1.42857
MBON-11 x ChR2-XXL	4,1	-2.06897
MBON-11 x ChR2-XXL	4,1	-8.04196
MBON-11 x ChR2-XXL	4,1	-3.93909
MBON-11 x ChR2-XXL	4,1	-46.7317
MBON-11 x ChR2-XXL	4,1	-9.62963
MBON-11 x ChR2-XXL	4,1	-0.808625
MBON-11 x ChR2-XXL	4,1	-5.85284
MBON-11 x ChR2-XXL	4,1	-3.69357
MBON-11 x ChR2-XXL	4,2	-8.89423
MBON-11 x ChR2-XXL	4,2	-58.3333
MBON-11 x ChR2-XXL	4,2	-5.96838
MBON-11 x ChR2-XXL	4,2	3.46883
MBON-11 x ChR2-XXL	4,2	40.8321
MBON-11 x ChR2-XXL	4,2	32.2967
MBON-11 x ChR2-XXL	4,2	33.38
MBON-11 x ChR2-XXL	4,2	-14.6825
MBON-11 x ChR2-XXL	4,2	-3.84615
MBON-11 x w1118	1,1	22.3389
MBON-11 x w1118	1,1	6
MBON-11 x w1118	1,1	9.77011
MBON-11 x w1118	1,1	25.0484
MBON-11 x w1118	1,1	40.7018
MBON-11 x w1118	1,1	-3.80952
MBON-11 x w1118	1,1	9.95584
MBON-11 x w1118	1,1	31.1802
MBON-11 x w1118	1,1	-8.86243
MBON-11 x w1118	1,1	17.4447
MBON-11 x w1118	1,2	-7.44048
MBON-11 x w1118	1,2	15.6938
MBON-11 x w1118	1,2	19.9751
MBON-11 x w1118	1,2	0.454545
MBON-11 x w1118	1,2	18.985
MBON-11 x w1118	1,2	6.91919
MBON-11 x w1118	1,2	41.1804
MBON-11 x w1118	1,2	15.8358
MBON-11 x w1118	1,2	5.09259
MBON-11 x w1118	1,2	30.3826
MBON-11 x w1118	2,1	-20.151
MBON-11 x w1118	2,1	2.60465
MBON-11 x w1118	2,1	-26.7559
MBON-11 x w1118	2,1	-15.3968
MBON-11 x w1118	2,1	-8.88889
MBON-11 x w1118	2,1	0.988794
MBON-11 x w1118	2,1	15
MBON-11 x w1118	2,1	-14.7436
MBON-11 x w1118	2,1	-7.80488
MBON-11 x w1118	2,2	-4.59302
MBON-11 x w1118	2,2	-40.2614
MBON-11 x w1118	2,2	-23.4375
MBON-11 x w1118	2,2	16.6667
MBON-11 x w1118	2,2	-15.8411
MBON-11 x w1118	2,2	-37.6995
MBON-11 x w1118	2,2	0
MBON-11 x w1118	2,2	3.46184
MBON-11 x w1118	3,1	40.8468
MBON-11 x w1118	3,1	25.2252
MBON-11 x w1118	3,1	16.4021
MBON-11 x w1118	3,1	20
MBON-11 x w1118	3,1	8.54342
MBON-11 x w1118	3,1	40.6306
MBON-11 x w1118	3,1	23.5431
MBON-11 x w1118	3,1	48.8095
MBON-11 x w1118	3,1	16.2393
MBON-11 x w1118	3,2	46.3231
MBON-11 x w1118	3,2	23.2804
MBON-11 x w1118	3,2	23.3918
MBON-11 x w1118	3,2	13.0435
MBON-11 x w1118	3,2	25.0242
MBON-11 x w1118	3,2	27.2727
MBON-11 x w1118	3,2	50.582
MBON-11 x w1118	4,1	-29.6429
MBON-11 x w1118	4,1	-16.7224
MBON-11 x w1118	4,1	-3.09201
MBON-11 x w1118	4,1	-30.5556
MBON-11 x w1118	4,1	-29.1644
MBON-11 x w1118	4,1	-15.7609
MBON-11 x w1118	4,1	-2.11382
MBON-11 x w1118	4,1	26.8293
MBON-11 x w1118	4,2	3.84615
MBON-11 x w1118	4,2	11.2195
MBON-11 x w1118	4,2	-3.92622
MBON-11 x w1118	4,2	-7.05128
MBON-11 x w1118	4,2	-32.2884
MBON-11 x w1118	4,2	-1.71278
MBON-11 x w1118	4,2	-10.6009
dG4 x ChR2-XXL	1,1	21.3043
dG4 x ChR2-XXL	1,1	36.4224
dG4 x ChR2-XXL	1,1	63.0029
dG4 x ChR2-XXL	1,1	44.3583
dG4 x ChR2-XXL	1,1	65.4158
dG4 x ChR2-XXL	1,1	9.84848
dG4 x ChR2-XXL	1,1	10.1215
dG4 x ChR2-XXL	1,1	47.0707
dG4 x ChR2-XXL	1,1	3.53774
dG4 x ChR2-XXL	1,2	-5.19836
dG4 x ChR2-XXL	1,2	11.882
dG4 x ChR2-XXL	1,2	-6.66667
dG4 x ChR2-XXL	1,2	11.6496
dG4 x ChR2-XXL	1,2	1.3986
dG4 x ChR2-XXL	1,2	15.2094
dG4 x ChR2-XXL	1,2	2.63158
dG4 x ChR2-XXL	1,2	-2.22222
dG4 x ChR2-XXL	1,2	-35.27
dG4 x ChR2-XXL	1,2	26.9737
dG4 x ChR2-XXL	2,1	-8.21429
dG4 x ChR2-XXL	2,1	-5.41667
dG4 x ChR2-XXL	2,1	5.13573
dG4 x ChR2-XXL	2,1	-14.9744
dG4 x ChR2-XXL	2,1	-32.4675
dG4 x ChR2-XXL	2,1	-8.11404
dG4 x ChR2-XXL	2,1	16.0313
dG4 x ChR2-XXL	2,2	-16.3399
dG4 x ChR2-XXL	2,2	-6.43939
dG4 x ChR2-XXL	2,2	-6.13636
dG4 x ChR2-XXL	2,2	4.30108
dG4 x ChR2-XXL	2,2	-21.7739
dG4 x ChR2-XXL	2,2	1.47287
dG4 x ChR2-XXL	2,2	43.75
dG4 x ChR2-XXL	2,2	1.88792
dG4 x ChR2-XXL	2,2	-19.7917
dG4 x ChR2-XXL	2,2	8.10537
dG4 x ChR2-XXL	3,1	44.0909
dG4 x ChR2-XXL	3,1	21.0038
dG4 x ChR2-XXL	3,1	30.4348
dG4 x ChR2-XXL	3,1	12.9826
dG4 x ChR2-XXL	3,1	23.3871
dG4 x ChR2-XXL	3,1	19.0476
dG4 x ChR2-XXL	3,1	41.7405
dG4 x ChR2-XXL	3,1	3.25602
dG4 x ChR2-XXL	3,1	16.416
dG4 x ChR2-XXL	3,2	37.0119
dG4 x ChR2-XXL	3,2	13.0319
dG4 x ChR2-XXL	3,2	61.234
dG4 x ChR2-XXL	3,2	30.8059
dG4 x ChR2-XXL	3,2	21.7377
dG4 x ChR2-XXL	3,2	26.7361
dG4 x ChR2-XXL	4,1	-13.1653
dG4 x ChR2-XXL	4,1	-18.5724
dG4 x ChR2-XXL	4,1	0.769231
dG4 x ChR2-XXL	4,1	-11.1888
dG4 x ChR2-XXL	4,1	12.4821
dG4 x ChR2-XXL	4,1	14.0906
dG4 x ChR2-XXL	4,1	9.85155
dG4 x ChR2-XXL	4,2	-2.99371
dG4 x ChR2-XXL	4,2	-8
dG4 x ChR2-XXL	4,2	6.54762
dG4 x ChR2-XXL	4,2	4.64516
dG4 x ChR2-XXL	4,2	-6.55535
dG4 x ChR2-XXL	4,2	-9.88372
dG4 x ChR2-XXL	4,2	-16.5459
dG4 x ChR2-XXL	4,2	-8.24468

## Sheet: Figure 2B
Genotypes of cross	Case	Memory Score
MBON-11 x ChR2-XXL	1,1	32.2823
MBON-11 x ChR2-XXL	1,1	32.549
MBON-11 x ChR2-XXL	1,1	53.8961
MBON-11 x ChR2-XXL	1,1	8.30587
MBON-11 x ChR2-XXL	1,1	32.0596
MBON-11 x ChR2-XXL	1,1	17.2072
MBON-11 x ChR2-XXL	1,1	33.1343
MBON-11 x ChR2-XXL	1,1	12.2857
MBON-11 x ChR2-XXL	1,1	21.4815
MBON-11 x ChR2-XXL	1,2	11.6124
MBON-11 x ChR2-XXL	1,2	17.5991
MBON-11 x ChR2-XXL	1,2	40.3061
MBON-11 x ChR2-XXL	1,2	40.4691
MBON-11 x ChR2-XXL	1,2	30.5882
MBON-11 x ChR2-XXL	1,2	34.9593
MBON-11 x ChR2-XXL	1,2	17.8571
MBON-11 x ChR2-XXL	1,2	28.0854
MBON-11 x ChR2-XXL	1,2	23.2143
MBON-11 x ChR2-XXL	2,1	10.2204
MBON-11 x ChR2-XXL	2,1	-8.34824
MBON-11 x ChR2-XXL	2,1	15.4524
MBON-11 x ChR2-XXL	2,1	65.2941
MBON-11 x ChR2-XXL	2,1	12.0448
MBON-11 x ChR2-XXL	2,1	23.3516
MBON-11 x ChR2-XXL	2,1	42.1384
MBON-11 x ChR2-XXL	2,1	6.69935
MBON-11 x ChR2-XXL	2,1	6.95971
MBON-11 x ChR2-XXL	2,1	4.20213
MBON-11 x ChR2-XXL	2,2	0
MBON-11 x ChR2-XXL	2,2	21.0256
MBON-11 x ChR2-XXL	2,2	-5
MBON-11 x ChR2-XXL	2,2	-15.4167
MBON-11 x ChR2-XXL	2,2	16.0079
MBON-11 x ChR2-XXL	2,2	23.5294
MBON-11 x ChR2-XXL	2,2	12.7211
MBON-11 x ChR2-XXL	2,2	9.21053
MBON-11 x ChR2-XXL	2,2	19.7647
MBON-11 x ChR2-XXL	2,2	8.48806
MBON-11 x ChR2-XXL	3,1	18.2172
MBON-11 x ChR2-XXL	3,1	34.876
MBON-11 x ChR2-XXL	3,1	15.8188
MBON-11 x ChR2-XXL	3,1	26.9017
MBON-11 x ChR2-XXL	3,1	38.1281
MBON-11 x ChR2-XXL	3,1	25.784
MBON-11 x ChR2-XXL	3,1	22.2222
MBON-11 x ChR2-XXL	3,1	30.7834
MBON-11 x ChR2-XXL	3,1	11.7391
MBON-11 x ChR2-XXL	3,2	31.1966
MBON-11 x ChR2-XXL	3,2	14.3769
MBON-11 x ChR2-XXL	3,2	-7.77244
MBON-11 x ChR2-XXL	3,2	32.3077
MBON-11 x ChR2-XXL	3,2	2.41935
MBON-11 x ChR2-XXL	3,2	7.44544
MBON-11 x ChR2-XXL	3,2	12.3206
MBON-11 x ChR2-XXL	3,2	-2.8463
MBON-11 x ChR2-XXL	3,2	14.4643
MBON-11 x ChR2-XXL	3,2	12.5397
MBON-11 x ChR2-XXL	4,1	35.9606
MBON-11 x ChR2-XXL	4,1	-4.54545
MBON-11 x ChR2-XXL	4,1	55.2051
MBON-11 x ChR2-XXL	4,1	-5.94626
MBON-11 x ChR2-XXL	4,1	-4.80631
MBON-11 x ChR2-XXL	4,1	10.5459
MBON-11 x ChR2-XXL	4,1	11.6734
MBON-11 x ChR2-XXL	4,1	10.2273
MBON-11 x ChR2-XXL	4,1	21.25
MBON-11 x ChR2-XXL	4,1	-16.0931
MBON-11 x ChR2-XXL	4,1	24.2927
MBON-11 x ChR2-XXL	4,2	27.3939
MBON-11 x ChR2-XXL	4,2	1.95209
MBON-11 x ChR2-XXL	4,2	7.72727
MBON-11 x ChR2-XXL	4,2	44.697
MBON-11 x ChR2-XXL	4,2	-5.8277
MBON-11 x ChR2-XXL	4,2	-2.85714
MBON-11 x ChR2-XXL	4,2	3.8961
MBON-11 x ChR2-XXL	4,2	-13.2262
MBON-11 x ChR2-XXL	4,2	18.5714
MBON-11 x w1118	1,1	9.92754
MBON-11 x w1118	1,1	21.9412
MBON-11 x w1118	1,1	23.4545
MBON-11 x w1118	1,1	39.8635
MBON-11 x w1118	1,1	25.7432
MBON-11 x w1118	1,1	19.3651
MBON-11 x w1118	1,1	8.62325
MBON-11 x w1118	1,1	20.4108
MBON-11 x w1118	1,1	16.8498
MBON-11 x w1118	1,2	10.2666
MBON-11 x w1118	1,2	11.7391
MBON-11 x w1118	1,2	-2.38678
MBON-11 x w1118	1,2	36.1111
MBON-11 x w1118	1,2	-0.865385
MBON-11 x w1118	1,2	14.6465
MBON-11 x w1118	1,2	23.3333
MBON-11 x w1118	1,2	13.125
MBON-11 x w1118	1,2	22.7503
MBON-11 x w1118	2,1	37.4287
MBON-11 x w1118	2,1	0.0614251
MBON-11 x w1118	2,1	-15.6794
MBON-11 x w1118	2,1	-10.0813
MBON-11 x w1118	2,1	-26.1765
MBON-11 x w1118	2,1	23.9261
MBON-11 x w1118	2,1	1.92853
MBON-11 x w1118	2,1	18.5008
MBON-11 x w1118	2,1	11.9816
MBON-11 x w1118	2,2	3.62745
MBON-11 x w1118	2,2	8.83469
MBON-11 x w1118	2,2	-7.64411
MBON-11 x w1118	2,2	12.6923
MBON-11 x w1118	2,2	11.1174
MBON-11 x w1118	2,2	-6.33363
MBON-11 x w1118	2,2	7.69231
MBON-11 x w1118	2,2	14.6589
MBON-11 x w1118	2,2	19.1414
MBON-11 x w1118	3,1	9.34066
MBON-11 x w1118	3,1	13.9676
MBON-11 x w1118	3,1	30.3598
MBON-11 x w1118	3,1	31.8664
MBON-11 x w1118	3,1	17.6112
MBON-11 x w1118	3,1	16.5812
MBON-11 x w1118	3,1	12.3333
MBON-11 x w1118	3,1	24.2248
MBON-11 x w1118	3,1	-8.57143
MBON-11 x w1118	3,2	34.5712
MBON-11 x w1118	3,2	17.5339
MBON-11 x w1118	3,2	4.41558
MBON-11 x w1118	3,2	53.3077
MBON-11 x w1118	3,2	34.1548
MBON-11 x w1118	3,2	14.9206
MBON-11 x w1118	3,2	22.8571
MBON-11 x w1118	3,2	21.0145
MBON-11 x w1118	3,2	18.4615
MBON-11 x w1118	3,2	12.4668
MBON-11 x w1118	3,2	-0.547536
MBON-11 x w1118	4,1	-8.10811
MBON-11 x w1118	4,1	-12.1745
MBON-11 x w1118	4,1	-7.91855
MBON-11 x w1118	4,1	20.7804
MBON-11 x w1118	4,1	6.78571
MBON-11 x w1118	4,1	13.2576
MBON-11 x w1118	4,1	-14.4444
MBON-11 x w1118	4,1	2.59857
MBON-11 x w1118	4,1	-1.10816
MBON-11 x w1118	4,1	9.94371
MBON-11 x w1118	4,1	16.2197
MBON-11 x w1118	4,2	-8.40426
MBON-11 x w1118	4,2	-7.79727
MBON-11 x w1118	4,2	1.5015
MBON-11 x w1118	4,2	37.155
MBON-11 x w1118	4,2	-2.30567
MBON-11 x w1118	4,2	13.7717
MBON-11 x w1118	4,2	-8.35095
MBON-11 x w1118	4,2	0.252434
MBON-11 x w1118	4,2	5.63218
dG4 x ChR2-XXL	1,1	18.75
dG4 x ChR2-XXL	1,1	-4.38596
dG4 x ChR2-XXL	1,1	-6.1086
dG4 x ChR2-XXL	1,1	16.0099
dG4 x ChR2-XXL	1,1	0.81391
dG4 x ChR2-XXL	1,1	20
dG4 x ChR2-XXL	1,1	-3.92857
dG4 x ChR2-XXL	1,1	11.5602
dG4 x ChR2-XXL	1,1	-1.49425
dG4 x ChR2-XXL	1,1	-18.7657
dG4 x ChR2-XXL	1,2	15.1341
dG4 x ChR2-XXL	1,2	-10.2774
dG4 x ChR2-XXL	1,2	24.0017
dG4 x ChR2-XXL	1,2	-0.322581
dG4 x ChR2-XXL	1,2	36.0902
dG4 x ChR2-XXL	1,2	15.625
dG4 x ChR2-XXL	1,2	11.5385
dG4 x ChR2-XXL	1,2	-17.3941
dG4 x ChR2-XXL	1,2	23.4234
dG4 x ChR2-XXL	1,2	20.2034
dG4 x ChR2-XXL	2,1	-0.459242
dG4 x ChR2-XXL	2,1	-3.22581
dG4 x ChR2-XXL	2,1	24.5192
dG4 x ChR2-XXL	2,1	31.2281
dG4 x ChR2-XXL	2,1	20.0371
dG4 x ChR2-XXL	2,1	18.1063
dG4 x ChR2-XXL	2,1	24.1935
dG4 x ChR2-XXL	2,1	24.2908
dG4 x ChR2-XXL	2,1	11.6667
dG4 x ChR2-XXL	2,2	-1.53649
dG4 x ChR2-XXL	2,2	0
dG4 x ChR2-XXL	2,2	-1.1828
dG4 x ChR2-XXL	2,2	3.75
dG4 x ChR2-XXL	2,2	18.3155
dG4 x ChR2-XXL	2,2	15
dG4 x ChR2-XXL	2,2	44.7727
dG4 x ChR2-XXL	2,2	-12.4103
dG4 x ChR2-XXL	2,2	15.3872
dG4 x ChR2-XXL	3,1	33.5384
dG4 x ChR2-XXL	3,1	20.2136
dG4 x ChR2-XXL	3,1	28.5714
dG4 x ChR2-XXL	3,1	9.52381
dG4 x ChR2-XXL	3,1	13.3514
dG4 x ChR2-XXL	3,1	5.91917
dG4 x ChR2-XXL	3,1	5.43735
dG4 x ChR2-XXL	3,1	-14.9474
dG4 x ChR2-XXL	3,1	20.1247
dG4 x ChR2-XXL	3,1	26.1663
dG4 x ChR2-XXL	3,2	-7.53102
dG4 x ChR2-XXL	3,2	1.65816
dG4 x ChR2-XXL	3,2	12.1784
dG4 x ChR2-XXL	3,2	28.7942
dG4 x ChR2-XXL	3,2	8.42105
dG4 x ChR2-XXL	3,2	17.2667
dG4 x ChR2-XXL	3,2	41.7033
dG4 x ChR2-XXL	3,2	42.3077
dG4 x ChR2-XXL	3,2	13.1868
dG4 x ChR2-XXL	3,2	12.8571
dG4 x ChR2-XXL	3,2	26.1209
dG4 x ChR2-XXL	4,1	-11.8565
dG4 x ChR2-XXL	4,1	0.606061
dG4 x ChR2-XXL	4,1	12.924
dG4 x ChR2-XXL	4,1	18.1449
dG4 x ChR2-XXL	4,1	-2.38095
dG4 x ChR2-XXL	4,1	12.4542
dG4 x ChR2-XXL	4,1	22.4014
dG4 x ChR2-XXL	4,1	3.29412
dG4 x ChR2-XXL	4,1	-15.9262
dG4 x ChR2-XXL	4,1	-7.45573
dG4 x ChR2-XXL	4,2	8.14815
dG4 x ChR2-XXL	4,2	-6.15901
dG4 x ChR2-XXL	4,2	9.20572
dG4 x ChR2-XXL	4,2	43.4928
dG4 x ChR2-XXL	4,2	19.697
dG4 x ChR2-XXL	4,2	-33.7493
dG4 x ChR2-XXL	4,2	5
dG4 x ChR2-XXL	4,2	-8.08081
dG4 x ChR2-XXL	4,2	5.32213
dG4 x ChR2-XXL	4,2	-8.90071

## Sheet: Figure 2C
Genotypes of cross	Case	Memory Score
MBON-11 x ChR2-XXL	1,1	45.5022
MBON-11 x ChR2-XXL	1,1	53.8298
MBON-11 x ChR2-XXL	1,1	24.2647
MBON-11 x ChR2-XXL	1,1	32.8649
MBON-11 x ChR2-XXL	1,1	7.5
MBON-11 x ChR2-XXL	1,1	26.0317
MBON-11 x ChR2-XXL	1,2	25.2573
MBON-11 x ChR2-XXL	1,2	16.1919
MBON-11 x ChR2-XXL	1,2	46.9474
MBON-11 x ChR2-XXL	1,2	5.07581
MBON-11 x ChR2-XXL	1,2	27.6224
MBON-11 x ChR2-XXL	1,2	13.4013
MBON-11 x ChR2-XXL	1,2	24.1578
MBON-11 x ChR2-XXL	2,1	-5.06003
MBON-11 x ChR2-XXL	2,1	-6.59641
MBON-11 x ChR2-XXL	2,1	18.4458
MBON-11 x ChR2-XXL	2,1	24.2063
MBON-11 x ChR2-XXL	2,1	-14.4163
MBON-11 x ChR2-XXL	2,2	7.22591
MBON-11 x ChR2-XXL	2,2	-16.8716
MBON-11 x ChR2-XXL	2,2	-6.51613
MBON-11 x ChR2-XXL	2,2	12.0808
MBON-11 x ChR2-XXL	3,1	42.6535
MBON-11 x ChR2-XXL	3,1	44.7368
MBON-11 x ChR2-XXL	3,1	34.5849
MBON-11 x ChR2-XXL	3,1	7.90934
MBON-11 x ChR2-XXL	3,1	24.359
MBON-11 x ChR2-XXL	3,1	51.1765
MBON-11 x ChR2-XXL	3,2	24.1135
MBON-11 x ChR2-XXL	3,2	13.7652
MBON-11 x ChR2-XXL	3,2	13.1211
MBON-11 x ChR2-XXL	3,2	56.3725
MBON-11 x ChR2-XXL	3,2	9.3006
MBON-11 x ChR2-XXL	3,2	53.8603
MBON-11 x ChR2-XXL	4,1	-21.2121
MBON-11 x ChR2-XXL	4,1	23.0555
MBON-11 x ChR2-XXL	4,1	-23.9089
MBON-11 x ChR2-XXL	4,1	2.19298
MBON-11 x ChR2-XXL	4,1	6.44963
MBON-11 x ChR2-XXL	4,2	7.77778
MBON-11 x ChR2-XXL	4,2	34.1126
MBON-11 x ChR2-XXL	4,2	-17.5549
MBON-11 x ChR2-XXL	4,2	6.88753
MBON-11 x ChR2-XXL	4,2	-1.3986
MBON-11 x w1118	1,1	12.4094
MBON-11 x w1118	1,1	7.1256
MBON-11 x w1118	1,1	30.6471
MBON-11 x w1118	1,1	-1.5873
MBON-11 x w1118	1,1	30.2508
MBON-11 x w1118	1,2	14.1615
MBON-11 x w1118	1,2	41.9418
MBON-11 x w1118	1,2	-6.95387
MBON-11 x w1118	1,2	26.5079
MBON-11 x w1118	2,1	-18.6364
MBON-11 x w1118	2,1	15.8836
MBON-11 x w1118	2,1	-36.3287
MBON-11 x w1118	2,1	-7.82609
MBON-11 x w1118	2,1	1.96078
MBON-11 x w1118	2,1	11.0169
MBON-11 x w1118	2,2	-19.4497
MBON-11 x w1118	2,2	-18.2644
MBON-11 x w1118	2,2	-4.58333
MBON-11 x w1118	2,2	3.78151
MBON-11 x w1118	2,2	17.7778
MBON-11 x w1118	3,1	17.2222
MBON-11 x w1118	3,1	39.1981
MBON-11 x w1118	3,1	25.1167
MBON-11 x w1118	3,1	37.2141
MBON-11 x w1118	3,1	22.7812
MBON-11 x w1118	3,2	-1.98849
MBON-11 x w1118	3,2	7.61905
MBON-11 x w1118	3,2	33.3333
MBON-11 x w1118	3,2	-7.48768
MBON-11 x w1118	3,2	5.6875
MBON-11 x w1118	4,1	16.2281
MBON-11 x w1118	4,1	-4.77594
MBON-11 x w1118	4,1	5.90864
MBON-11 x w1118	4,1	-2.6455
MBON-11 x w1118	4,1	6.21931
MBON-11 x w1118	4,2	-16.1202
MBON-11 x w1118	4,2	-32.5196
MBON-11 x w1118	4,2	-5.16833
MBON-11 x w1118	4,2	-11.2797
MBON-11 x w1118	4,2	-2.17687
dG4 x ChR2-XXL	1,1	2.86885
dG4 x ChR2-XXL	1,1	54.5
dG4 x ChR2-XXL	1,1	29.4872
dG4 x ChR2-XXL	1,1	21.0606
dG4 x ChR2-XXL	1,1	11.2439
dG4 x ChR2-XXL	1,2	-22.8702
dG4 x ChR2-XXL	1,2	23.7821
dG4 x ChR2-XXL	1,2	62.0896
dG4 x ChR2-XXL	1,2	-4.20263
dG4 x ChR2-XXL	1,2	22.043
dG4 x ChR2-XXL	2,1	-19.5238
dG4 x ChR2-XXL	2,1	22.7461
dG4 x ChR2-XXL	2,1	-15.1553
dG4 x ChR2-XXL	2,1	8.3612
dG4 x ChR2-XXL	2,1	-28.3333
dG4 x ChR2-XXL	2,2	16.6667
dG4 x ChR2-XXL	2,2	6.26896
dG4 x ChR2-XXL	2,2	-3.9375
dG4 x ChR2-XXL	2,2	-22.9429
dG4 x ChR2-XXL	2,2	-0.484262
dG4 x ChR2-XXL	2,2	-8.31557
dG4 x ChR2-XXL	3,1	37.7778
dG4 x ChR2-XXL	3,1	13.3401
dG4 x ChR2-XXL	3,1	26.25
dG4 x ChR2-XXL	3,1	16.9937
dG4 x ChR2-XXL	3,1	32.2119
dG4 x ChR2-XXL	3,2	29.7967
dG4 x ChR2-XXL	3,2	23.1884
dG4 x ChR2-XXL	3,2	4.27567
dG4 x ChR2-XXL	3,2	23.9894
dG4 x ChR2-XXL	4,1	5.70205
dG4 x ChR2-XXL	4,1	-6.12076
dG4 x ChR2-XXL	4,1	-23.3902
dG4 x ChR2-XXL	4,1	-3.22967
dG4 x ChR2-XXL	4,1	-18.0828
dG4 x ChR2-XXL	4,1	-5.44218
dG4 x ChR2-XXL	4,2	-10.6294
dG4 x ChR2-XXL	4,2	-8.24834
dG4 x ChR2-XXL	4,2	-4.38596
dG4 x ChR2-XXL	4,2	-5.66102
dG4 x ChR2-XXL	4,2	-30.0676
dG4 x ChR2-XXL	4,2	11.5809

## Sheet: Statistics
	Sample sizes N, reflecting approx. n= 100 flies each			Kruskal-Wallis-Test		One sample sign tests			Mann-Whitney-U-Tests
	Exp. Group	Driver Control	Effector Control			Exp. Group	Driver Control	Effector Control	Exp. Group vs. Driver Control		Exp. Group vs. Effector Control
				H	p	p	p	p	U	p	U	p
Figure 1B	34	34	34	26.6249	<0.0001	<0.0001	0.0351	0.2295	200	<0.0001	242	<0.0001
Figure 1C	22	17	17	27.0875	<0.0001	0.0009	0.049	0.1435	28	<0.0001	36	<0.0001
Figure 2A	73	68	66	7.0283	0.0298	0.0009	0.0864	0.0187	1878	0.0128	1934	0.0454
Figure 2B	77	76	79	6.5911	0.037	<0.0001	<0.0001	0.0004	2368	0.0421	2375	0.0183
Figure 2C	44	40	42	7.783	0.0204	0.0001	0.4296	0.644	609	0.0154	650	0.0181
SupplFigure 2B	13	16	66	33.1153	<0.0001	0.0002	0.2101	0.0187	1	<0.0001	2	<0.0001
SupplFigure 2C	26	24	34	1.4611	0.4817	0.1011

## Sheet: SupplFigure 2B
Genotypes of cross	Case	Memory Score	BA Preference (BA*)	BA Preference (OCT*)
PPL1-01 x ChR2-XXL	1,1	-54.7954	-95.7447	13.8462
PPL1-01 x ChR2-XXL	1,1	-31.4083	-90.4762	-27.6596
PPL1-01 x ChR2-XXL	2,1	-72.7181	-68.9655	76.4706
PPL1-01 x ChR2-XXL	2,1	-81.6596	-77.2727	86.0465
PPL1-01 x ChR2-XXL	3,2	-73.8971	-68.6275	79.1667
PPL1-01 x ChR2-XXL	3,2	-62	-64	60
PPL1-01 x ChR2-XXL	3,2	-65.1411	-82.4561	47.8261
PPL1-01 x ChR2-XXL	3,2	-72.9825	-60	85.9649
PPL1-01 x ChR2-XXL	4,1	-94.1176	-88.2353	100
PPL1-01 x ChR2-XXL	4,1	-81.1568	-94.8718	67.4419
PPL1-01 x ChR2-XXL	4,1	-81.5379	-76.1905	86.8852
PPL1-01 x ChR2-XXL	4,2	-83.7121	-91.6667	75.7576
PPL1-01 x ChR2-XXL	4,2	-79.7659	-82.6087	76.9231
PPL1-01 x w1118	1,1	23.4234	13.5135	-33.3333
PPL1-01 x w1118	1,1	16.3839	-8.69565	-41.4634
PPL1-01 x w1118	1,2	32.5347	7.69231	-57.377
PPL1-01 x w1118	1,2	-6.39293	-24.3243	-11.5385
PPL1-01 x w1118	2,1	7.47409	12.8205	-2.12766
PPL1-01 x w1118	2,1	1.75	16	12.5
PPL1-01 x w1118	2,2	-19.4286	-2.85714	36
PPL1-01 x w1118	2,2	28.3816	61.1111	4.34783
PPL1-01 x w1118	3,1	29.3233	42.8571	-15.7895
PPL1-01 x w1118	3,1	58.0645	67.7419	-48.3871
PPL1-01 x w1118	3,2	23.0556	11.1111	-35
PPL1-01 x w1118	3,2	9.30851	-6.38298	-25
PPL1-01 x w1118	3,2	16.9118	-41.1765	-75
PPL1-01 x w1118	4,1	-0.639535	-16.2791	-15
PPL1-01 x w1118	4,2	-15.2273	-45.4545	-15
PPL1-01 x w1118	4,2	-46.2284	-86.2069	6.25
dG4 x ChR2-XXL	1,1	21.3043	-17.3913	-60
dG4 x ChR2-XXL	1,1	36.4224	10.3448	-62.5
dG4 x ChR2-XXL	1,1	63.0029	70.8333	-55.1724
dG4 x ChR2-XXL	1,1	44.3583	62.7907	-25.9259
dG4 x ChR2-XXL	1,1	65.4158	41.1765	-89.6552
dG4 x ChR2-XXL	1,1	9.84848	-3.0303	-22.7273
dG4 x ChR2-XXL	1,1	10.1215	-69.2308	-89.4737
dG4 x ChR2-XXL	1,1	47.0707	16.3636	-77.7778
dG4 x ChR2-XXL	1,1	3.53774	-25	-32.0755
dG4 x ChR2-XXL	1,2	-5.19836	-16.2791	-5.88235
dG4 x ChR2-XXL	1,2	11.882	-72.7273	-96.4912
dG4 x ChR2-XXL	1,2	-6.66667	-13.3333	0
dG4 x ChR2-XXL	1,2	11.6496	40.5405	17.2414
dG4 x ChR2-XXL	1,2	1.3986	18.1818	15.3846
dG4 x ChR2-XXL	1,2	15.2094	-51.7241	-82.1429
dG4 x ChR2-XXL	1,2	2.63158	-31.5789	-36.8421
dG4 x ChR2-XXL	1,2	-2.22222	-64.4444	-60
dG4 x ChR2-XXL	1,2	-35.27	6.38298	76.9231
dG4 x ChR2-XXL	1,2	26.9737	78.9474	25
dG4 x ChR2-XXL	2,1	-8.21429	5	21.4286
dG4 x ChR2-XXL	2,1	-5.41667	-73.3333	-62.5
dG4 x ChR2-XXL	2,1	5.13573	-27.6596	-37.931
dG4 x ChR2-XXL	2,1	-14.9744	-17.9487	12
dG4 x ChR2-XXL	2,1	-32.4675	-88.5714	-23.6364
dG4 x ChR2-XXL	2,1	-8.11404	-58.3333	-42.1053
dG4 x ChR2-XXL	2,1	16.0313	3.0303	-29.0323
dG4 x ChR2-XXL	2,2	-16.3399	-21.5686	11.1111
dG4 x ChR2-XXL	2,2	-6.43939	-54.5455	-41.6667
dG4 x ChR2-XXL	2,2	-6.13636	-27.2727	-15
dG4 x ChR2-XXL	2,2	4.30108	-33.3333	-41.9355
dG4 x ChR2-XXL	2,2	-21.7739	-2.5641	40.9836
dG4 x ChR2-XXL	2,2	1.47287	16.2791	13.3333
dG4 x ChR2-XXL	2,2	43.75	0	-87.5
dG4 x ChR2-XXL	2,2	1.88792	-32.3944	-36.1702
dG4 x ChR2-XXL	2,2	-19.7917	6.25	45.8333
dG4 x ChR2-XXL	2,2	8.10537	-36.1702	-52.381
dG4 x ChR2-XXL	3,1	44.0909	20	-68.1818
dG4 x ChR2-XXL	3,1	21.0038	70.2128	28.2051
dG4 x ChR2-XXL	3,1	30.4348	73.913	13.0435
dG4 x ChR2-XXL	3,1	12.9826	17.8571	-8.10811
dG4 x ChR2-XXL	3,1	23.3871	50	3.22581
dG4 x ChR2-XXL	3,1	19.0476	-28.5714	-66.6667
dG4 x ChR2-XXL	3,1	41.7405	6.12245	-77.3585
dG4 x ChR2-XXL	3,1	3.25602	-35.5932	-42.1053
dG4 x ChR2-XXL	3,1	16.416	-5.26316	-38.0952
dG4 x ChR2-XXL	3,2	37.0119	16.129	-57.8947
dG4 x ChR2-XXL	3,2	13.0319	-48.9362	-75
dG4 x ChR2-XXL	3,2	61.234	48	-74.4681
dG4 x ChR2-XXL	3,2	30.8059	26.8293	-34.7826
dG4 x ChR2-XXL	3,2	21.7377	-25.4902	-68.9655
dG4 x ChR2-XXL	3,2	26.7361	31.25	-22.2222
dG4 x ChR2-XXL	4,1	-13.1653	61.9048	88.2353
dG4 x ChR2-XXL	4,1	-18.5724	-12.8205	24.3243
dG4 x ChR2-XXL	4,1	0.769231	-38.4615	-40
dG4 x ChR2-XXL	4,1	-11.1888	-45.4545	-23.0769
dG4 x ChR2-XXL	4,1	12.4821	7.31707	-17.6471
dG4 x ChR2-XXL	4,1	14.0906	-9.52381	-37.7049
dG4 x ChR2-XXL	4,1	9.85155	-48.7179	-68.4211
dG4 x ChR2-XXL	4,2	-2.99371	-94.6667	-88.6792
dG4 x ChR2-XXL	4,2	-8	-8	8
dG4 x ChR2-XXL	4,2	6.54762	-61.9048	-75
dG4 x ChR2-XXL	4,2	4.64516	-52	-61.2903
dG4 x ChR2-XXL	4,2	-6.55535	2.04082	15.1515
dG4 x ChR2-XXL	4,2	-9.88372	-50	-30.2326
dG4 x ChR2-XXL	4,2	-16.5459	-94.2029	-61.1111
dG4 x ChR2-XXL	4,2	-8.24468	-91.4894	-75

## Sheet: SupplFigure 2C
Genotypes of cross	Case	Memory Score	BA Preference (BA*)	BA Preference (OCT*)
PPL1-01 x GtACR1	1,1	11.4286	-20	-42.8571
PPL1-01 x GtACR1	1,1	52.1905	52.381	-52
PPL1-01 x GtACR1	1,1	-10.802	-44.6809	-23.0769
PPL1-01 x GtACR1	1,1	8.35181	-39.3939	-56.0976
PPL1-01 x GtACR1	1,2	-28.4286	-92.8571	-36
PPL1-01 x GtACR1	1,2	-29.8103	-70.7317	-11.1111
PPL1-01 x GtACR1	1,2	18.1818	-63.6364	-100
PPL1-01 x GtACR1	1,2	-3.52941	-60	-52.9412
PPL1-01 x GtACR1	2,1	-40.9722	-44.4444	37.5
PPL1-01 x GtACR1	2,1	2.08333	-37.5	-41.6667
PPL1-01 x GtACR1	2,1	-10.5364	-65.5172	-44.4444
PPL1-01 x GtACR1	2,1	9.5616	-7.40741	-26.5306
PPL1-01 x GtACR1	2,2	-25.6367	-35.4839	15.7895
PPL1-01 x GtACR1	2,2	-2.39688	-74.359	-69.5652
PPL1-01 x GtACR1	2,2	26.4603	-36.1702	-89.0909
PPL1-01 x GtACR1	2,2	-0.555556	-51.1111	-50
PPL1-01 x GtACR1	3,1	9.03226	-41.9355	-60
PPL1-01 x GtACR1	3,1	5	-70	-80
PPL1-01 x GtACR1	3,2	10.7539	-51.2195	-72.7273
PPL1-01 x GtACR1	3,2	15	-20	-50
PPL1-01 x GtACR1	4,1	11.9118	-35	-58.8235
PPL1-01 x GtACR1	4,1	-14.2702	-47.0588	-18.5185
PPL1-01 x GtACR1	4,1	-4.55487	-4.34783	4.7619
PPL1-01 x GtACR1	4,2	-25.641	-33.3333	17.9487
PPL1-01 x GtACR1	4,2	-1.22222	-94.4444	-92
PPL1-01 x GtACR1	4,2	-16.6667	-73.3333	-40
PPL1-01 x w1118	1,1	10	-60	-80
PPL1-01 x w1118	1,1	21.3141	-28.2051	-70.8333
PPL1-01 x w1118	1,1	40.7407	3.7037	-77.7778
PPL1-01 x w1118	1,2	16.2424	-51.5152	-84
PPL1-01 x w1118	1,2	-3.17073	-46.3415	-40
PPL1-01 x w1118	1,2	4.69945	-63.9344	-73.3333
PPL1-01 x w1118	2,1	-41.8059	-62.8571	20.7547
PPL1-01 x w1118	2,1	1.25	-10	-12.5
PPL1-01 x w1118	2,1	-10.4674	-67.0886	-46.1538
PPL1-01 x w1118	2,2	-29.6296	-100	-40.7407
PPL1-01 x w1118	2,2	-14.0805	-83.3333	-55.1724
PPL1-01 x w1118	2,2	7.91506	-57.1429	-72.973
PPL1-01 x w1118	2,2	20.2703	0	-40.5405
PPL1-01 x w1118	3,1	0.110988	-5.66038	-5.88235
PPL1-01 x w1118	3,1	3.7037	-59.2593	-66.6667
PPL1-01 x w1118	3,2	36.0251	-23.4043	-95.4545
PPL1-01 x w1118	3,2	23.8994	-33.3333	-81.1321
PPL1-01 x w1118	4,1	16.0254	1.81818	-30.2326
PPL1-01 x w1118	4,1	8.85167	-45.4545	-63.1579
PPL1-01 x w1118	4,1	-21.6667	-83.3333	-40
PPL1-01 x w1118	4,1	14.6186	-45.7627	-75
PPL1-01 x w1118	4,2	-34.7463	-68	1.49254
PPL1-01 x w1118	4,2	3.80471	-81.4815	-89.0909
PPL1-01 x w1118	4,2	6.92308	-80	-93.8462
dG4 x GtACR1	1,1	11.715	-72.2222	-95.6522
dG4 x GtACR1	1,1	9.76431	-25.9259	-45.4545
dG4 x GtACR1	1,1	4.25232	-73.5849	-82.0896
dg4 x GtACR1	1,1	-7.5	-55	-40
dG4 x GtACR1	1,2	5.12821	-89.7436	-100
dG4 x GtACR1	1,2	17.9365	-8.57143	-44.4444
dG4 x GtACR1	1,2	-33.0532	-47.0588	19.0476
dG4 x GtACR1	1,2	10.3448	-37.931	-58.6207
dG4 x GtACR1	2,1	-36	-84	-12
dG4 x GtACR1	2,1	-12.8326	-77.7778	-52.1127
dG4 x GtACR1	2,1	-3.57345	-53.4884	-46.3415
dg4 x GtACR1	2,1	2.95455	-59.0909	-65
dg4 x GtACR1	2,1	-3.45314	-69.697	-62.7907
dG4 x GtACR1	2,2	-3.42105	-36.8421	-30
dG4 x GtACR1	2,2	6.66667	-46.6667	-60
dG4 x GtACR1	2,2	-24.7917	-56.25	-6.66667
dG4 x GtACR1	2,2	7.01357	-70.5882	-84.6154
dG4 x GtACR1	3,1	-1.51803	-67.7419	-64.7059
dG4 x GtACR1	3,1	2.71493	-76.9231	-82.3529
dG4 x GtACR1	3,1	8.33333	-83.3333	-100
dG4 x GtACR1	3,1	14.8023	-46.6667	-76.2712
dG4 x GtACR1	3,2	5.17758	-75.6098	-85.9649
dG4 x GtACR1	3,2	38.3333	30	-46.6667
dG4 x GtACR1	3,2	5.52585	-64.7059	-75.7576
dg4 x GtACR1	3,2	2.5641	-33.3333	-38.4615
dG4 x GtACR1	4,1	-18.4444	-88.8889	-52
dG4 x GtACR1	4,1	-23.8043	-65	-17.3913
dG4 x GtACR1	4,1	13.7363	-57.1429	-84.6154
dG4 x GtACR1	4,1	29.1176	-30	-88.2353
dG4 x GtACR1	4,2	0.965517	-36	-37.931
dG4 x GtACR1	4,2	-23.419	-77.2727	-30.4348
dG4 x GtACR1	4,2	5.6551	-63.1579	-74.4681
dG4 x GtACR1	4,2	3.15315	-66.6667	-72.973
dG4 x GtACR1	4,2	-1.52505	-88.2353	-85.1852

## Sheet: SupplFigure 3A
Genotypes of cross	BA Preference (BA*)	BA Preference (OCT*)
MBON-11 x GtACR1	-93.9394	-75
MBON-11 x GtACR1	-45.4545	-11.1111
MBON-11 x GtACR1	-80.4878	-62.963
MBON-11 x GtACR1	-62.7119	-85
MBON-11 x GtACR1	-50	-34.8837
MBON-11 x GtACR1	-85.1852	-81.8182
MBON-11 x GtACR1	-72.2222	-57.8947
MBON-11 x GtACR1	-86.6667	-68
MBON-11 x GtACR1	-70.7317	-55.5556
MBON-11 x GtACR1	-57.5758	18.3673
MBON-11 x GtACR1	-100	11.1111
MBON-11 x GtACR1	-43.75	-41.6667
MBON-11 x GtACR1	-64.1026	-34.8837
MBON-11 x GtACR1	-80	-33.3333
MBON-11 x GtACR1	-89.4737	-39.3939
MBON-11 x GtACR1	-62.5	-36.3636
MBON-11 x GtACR1	-63.6364	-52.6316
MBON-11 x GtACR1	-88.4615	-45
MBON-11 x GtACR1	-80	-63.6364
MBON-11 x GtACR1	-60.8696	10.6383
MBON-11 x GtACR1	21.4286	16.6667
MBON-11 x GtACR1	-88.8889	-78.9474
MBON-11 x GtACR1	-58.3333	-58.9744
MBON-11 x GtACR1	-81.1321	-10
MBON-11 x GtACR1	-45.098	-10.8108
MBON-11 x GtACR1	-80.6452	-38.4615
MBON-11 x GtACR1	-81.8182	-52.6316
MBON-11 x GtACR1	-42.8571	3.0303
MBON-11 x GtACR1	-75.7576	-3.7037
MBON-11 x GtACR1	-81.8182	37.037
MBON-11 x GtACR1	14.2857	34.6154
MBON-11 x GtACR1	-12.5	-31.0345
MBON-11 x GtACR1	-54.5455	-42.8571
MBON-11 x GtACR1	-100	-36.6667
MBON-11 x w1118	-100	-100
MBON-11 x w1118	-27.6596	-48.2759
MBON-11 x w1118	-80.6452	-95
MBON-11 x w1118	-16.6667	-35
MBON-11 x w1118	-84.127	-88.2353
MBON-11 x w1118	-11.4754	-82.1429
MBON-11 x w1118	-87.5	-85
MBON-11 x w1118	-61.2903	-70
MBON-11 x w1118	-42.8571	3.22581
MBON-11 x w1118	16	3.44828
MBON-11 x w1118	-76.9231	-82.1429
MBON-11 x w1118	-86.9565	-70.3704
MBON-11 x w1118	-38.8889	-50
MBON-11 x w1118	-30.7692	-3.84615
MBON-11 x w1118	-35.2941	-14.2857
MBON-11 x w1118	-56.3636	-100
MBON-11 x w1118	-45.098	-75
MBON-11 x w1118	-39.3939	-100
MBON-11 x w1118	-59.2593	-95.5556
MBON-11 x w1118	-82.8571	-92.3077
MBON-11 x w1118	49.2537	-68
MBON-11 x w1118	-47.619	-94.5946
MBON-11 x w1118	-84.375	-100
MBON-11 x w1118	-60	-82.9787
MBON-11 x w1118	-45.098	28
MBON-11 x w1118	-79.4872	-43.4783
MBON-11 x w1118	-39.3939	-41.1765
MBON-11 x w1118	-47.3684	-44
MBON-11 x w1118	0	-94.8718
MBON-11 x w1118	22.2222	-49.3333
MBON-11 x w1118	-64.5161	-16.6667
MBON-11 x w1118	-73.5849	-81.8182
MBON-11 x w1118	-91.8367	-81.1321
MBON-11 x w1118	-77.7778	-100
dG4 x GtACR1	-72.2222	-95.6522
dG4 x GtACR1	-25.9259	-45.4545
dG4 x GtACR1	-73.5849	-82.0896
dG4 x GtACR1	-55	-40
dG4 x GtACR1	-89.7436	-100
dG4 x GtACR1	-8.57143	-44.4444
dG4 x GtACR1	-47.0588	19.0476
dG4 x GtACR1	-37.931	-58.6207
dG4 x GtACR1	-84	-12
dG4 x GtACR1	-77.7778	-52.1127
dG4 x GtACR1	-53.4884	-46.3415
dG4 x GtACR1	-59.0909	-65
dG4 x GtACR1	-69.697	-62.7907
dG4 x GtACR1	-36.8421	-30
dG4 x GtACR1	-46.6667	-60
dG4 x GtACR1	-56.25	-6.66667
dG4 x GtACR1	-70.5882	-84.6154
dG4 x GtACR1	-67.7419	-64.7059
dG4 x GtACR1	-76.9231	-82.3529
dG4 x GtACR1	-83.3333	-100
dG4 x GtACR1	-46.6667	-76.2712
dG4 x GtACR1	-75.6098	-85.9649
dG4 x GtACR1	30	-46.6667
dG4 x GtACR1	-64.7059	-75.7576
dG4 x GtACR1	-33.3333	-38.4615
dG4 x GtACR1	-88.8889	-52
dG4 x GtACR1	-65	-17.3913
dG4 x GtACR1	-57.1429	-84.6154
dG4 x GtACR1	-30	-88.2353
dG4 x GtACR1	-36	-37.931
dG4 x GtACR1	-77.2727	-30.4348
dG4 x GtACR1	-63.1579	-74.4681
dG4 x GtACR1	-66.6667	-72.973
dG4 x GtACR1	-88.2353	-85.1852

## Sheet: SupplFigure 3B
Genotypes of cross	BA Preference (BA*)	BA Preference (OCT*)
MBON-11 x GtACR1	-68.75	35.1351
MBON-11 x GtACR1	-85.7143	-57.4468
MBON-11 x GtACR1	-57.8947	-31.25
MBON-11 x GtACR1	-86.6667	-22.2222
MBON-11 x GtACR1	-87.7551	-51.1111
MBON-11 x GtACR1	-77.7778	-38.2353
MBON-11 x GtACR1	-86.6667	-27.2727
MBON-11 x GtACR1	-70	26.3158
MBON-11 x GtACR1	-65.5172	-15.7895
MBON-11 x GtACR1	-3.22581	-18.1818
MBON-11 x GtACR1	-69.2308	-33.3333
MBON-11 x GtACR1	-62.7119	-66.6667
MBON-11 x GtACR1	-93.5484	-62.1622
MBON-11 x GtACR1	-91.4894	-76.1905
MBON-11 x GtACR1	-87.8788	-15.5556
MBON-11 x GtACR1	-89.1892	-82.2222
MBON-11 x GtACR1	-74.1935	-83.7838
MBON-11 x GtACR1	-68.8889	-52.1739
MBON-11 x GtACR1	-70.5882	-15.3846
MBON-11 x GtACR1	-85.7143	-60
MBON-11 x GtACR1	-67.3469	-14.8936
MBON-11 x GtACR1	-64.4444	5.88235
MBON-11 x w1118	-89.0909	-92.7273
MBON-11 x w1118	-76	-77.2727
MBON-11 x w1118	-76.1194	-90
MBON-11 x w1118	90.9091	-12.8205
MBON-11 x w1118	-80.9524	-90.625
MBON-11 x w1118	-68	-83.0986
MBON-11 x w1118	-61.2903	-58.8235
MBON-11 x w1118	-52.7273	-74.1935
MBON-11 x w1118	-90	-80.5556
MBON-11 x w1118	-66.1538	-81.25
MBON-11 x w1118	-65.3846	-91.4894
MBON-11 x w1118	-60.6557	-67.2131
MBON-11 x w1118	-100	-91.0448
MBON-11 x w1118	-75.7576	-53.3333
MBON-11 x w1118	-48.3871	-95.6522
MBON-11 x w1118	-77.2727	-87.5
MBON-11 x w1118	15	-57.1429
dG4 x GtACR1	-85.1852	-80.3922
dG4 x GtACR1	26.6667	40
dG4 x GtACR1	-73.6842	-89.7436
dG4 x GtACR1	-64.1026	0
dG4 x GtACR1	-56.5217	-54.5455
dG4 x GtACR1	6.97674	-22.2222
dG4 x GtACR1	-52.6316	-83.3333
dG4 x GtACR1	-18.75	-28.5714
dG4 x GtACR1	-52.6316	-71.4286
dG4 x GtACR1	-57.8947	-64.7059
dG4 x GtACR1	-38.0952	-55.5556
dG4 x GtACR1	-26.8293	-86.0465
dG4 x GtACR1	-91.3043	-71.4286
dG4 x GtACR1	-28	-76.4706
dG4 x GtACR1	-61.5385	-82.2222
dG4 x GtACR1	-36.5854	-76.4706
dG4 x GtACR1	-47.8261	-75

[truncated: 3 more sheets: SupplFigure 4A, SupplFigure 4B, SupplFigure 4C]
